# Supplementary material for: Effects of age on the neural correlates of auditory working memory in cochlear implant users
Source: PLoS One. 2025 Jun 25;20(6):e0325930. doi: 10.1371/journal.pone.0325930 (PMC12194263; doi:10.1371/journal.pone.0325930)
Supplement: S1 Data — (XLSX) [file pone.0325930.s002.xlsx]

## Sheet: CI_data
Age	Two-back RT Correctly Pressed	N100 zero-back	N100 two-back	Theta	Alpha	LIFG	Connectivity
21	155.27	-1.058e-06	-7.16778e-07	-1.09014	-11.6147	-14.782	0.250409
24	147.035	-3.53331e-07	-2.49888e-07	28.4948	-25.4922	152.096	0.256868
31	175	-2.89778e-08	1.06935e-07	2.39978	-4.58852	-19.5417	0.242324
51	130.871	-1.23882e-06	-7.82173e-07	-21.3724	-9.65352	210.783	0.273669
54	119.931	-1.1088e-06	-1.11361e-06	32.7024	-11.2246	93.0884	0.434332
55	142.785	-8.89366e-07	-7.07156e-07	9.58122	-11.0219	90.7907	0.229003
64	170.316	7.83011e-08	-5.06154e-08	-13.9085	-7.26822	32.9016	0.277055
65	319.722	-4.94565e-07	-1.43994e-06	-3.25339	-5.85362	7.52799	0.213041
69	114.75	9.77223e-08	-4.20959e-07	-7.82936	-13.7196	26.2062	0.378051
66	175.151	-2.47575e-07	-4.02344e-07	-10.5099	-10.4097	-40.9919	0.368365
69	319.146	-5.04462e-07	-8.47069e-07	-13.3716	-10.6128	56.8012	0.240541
70	177.688	-5.40267e-07	-5.84819e-07	-9.72257	-10.11	18.5362	0.292763
72	299.444	-4.12795e-07	-4.9731e-07	-8.03829	-34.853	-41.6224	0.297913
75	583.07	3.17192e-08	-1.98234e-07	-23.0285	-2.57928	-42.8717	0.41543

## Sheet: NH_data
Age	Two-back RT Correctly Pressed	N100 zero-back	N100 two-back	Theta	Alpha	Connectivity
21	113.986	-5.32405e-07	-7.25928e-07	14.7904	8.50511	0.401601
24	168.228	-4.48848e-07	-5.5098e-08	2.45968	-4.87514	0.292593
32	119.698	-1.70299e-06	-8.40563e-07	-7.95982	-1.17904	0.341589
44	146.462	-1.31733e-06	-3.15892e-07	30.4543	-10.6059	0.413814
52	141.235	5.08581e-08	8.69932e-08	16.8685	4.6235	0.441655
57	124.56	-1.17882e-06	-1.03834e-06	51.3458	3.61139	0.237278
59	154.951	-3.64679e-07	-7.32577e-08	73.1672	36.1129	0.403753
62	85.2847	-1.71486e-06	-1.12799e-06	26.1731	17.4586	0.332885
63	121.931	-5.00137e-07	-7.06024e-07	34.2463	-3.33627	0.421895
64	139.15	-1.20146e-06	-2.65178e-07	6.24739	-13.5074	0.343408
66	107.664	-8.79673e-07	-8.12799e-07	-2.87592	-16.0437	0.330746
67	143.203	-6.96374e-07	-5.44046e-07	26.1489	-8.27865	0.463483
69	137.679	-7.18223e-07	-7.84982e-07	11.7224	-2.5148	0.356463
75	137.963	-1.54494e-06	-1.28328e-06	-6.84346	11.0029	0.376425
