# Supplementary material for: Effects of age on the neural correlates of auditory working memory in cochlear implant users
Source: PLoS One. 2025 Jun 25;20(6):e0325930. doi: 10.1371/journal.pone.0325930 (PMC12194263; doi:10.1371/journal.pone.0325930)
Supplement: S1 File — (ZIP) [file pone.0325930.s003.zip]

Archive with 28 entries (28 files):
- All trials/CI_18M_056_two_back_epoched_reject.mat
- All trials/CI_18M_056_zero_back_epoched_reject.mat
- All trials/CI_24M_184_two_back_epoched_reject.mat
- All trials/CI_24M_184_zero_back_epoched_reject.mat
- All trials/CI_31F_223_two_back_epoched_reject.mat
- All trials/CI_31F_223_zero_back_epoched_reject.mat
- All trials/CI_51F_180_two_back_epoched_reject.mat
- All trials/CI_51F_180_zero_back_epoched_reject.mat
- All trials/CI_52F_122_two_back_epoched_reject.mat
- All trials/CI_52F_122_zero_back_epoched_reject.mat
- All trials/CI_55F_150_two_back_epoched_reject.mat
- All trials/CI_55F_150_zero_back_epoched_reject.mat
- All trials/CI_64M_152_two_back_epoched_reject.mat
- All trials/CI_64M_152_zero_back_epoched_reject.mat
- All trials/CI_65F_188_two_back_epoched_reject.mat
- All trials/CI_65F_188_zero_back_epoched_reject.mat
- All trials/CI_66M_032_two_back_epoched_reject.mat
- All trials/CI_66M_032_zero_back_epoched_reject.mat
- All trials/CI_66M_149_two_back_epoched_reject.mat
- All trials/CI_66M_149_zero_back_epoched_reject.mat
- All trials/CI_69M_145_two_back_epoched_reject.mat
- All trials/CI_69M_145_zero_back_epoched_reject.mat
- All trials/CI_70F_175_two_back_epoched_reject.mat
- All trials/CI_70F_175_zero_back_epoched_reject.mat
- All trials/CI_72F_143_two_back_epoched_reject.mat
- All trials/CI_72F_143_zero_back_epoched_reject.mat
- All trials/CI_75F_192_two_back_epoched_reject.mat
- All trials/CI_75F_192_zero_back_epoched_reject.mat
