# Supplementary material for: Effects of age on the neural correlates of auditory working memory in cochlear implant users
Source: PLoS One. 2025 Jun 25;20(6):e0325930. doi: 10.1371/journal.pone.0325930 (PMC12194263; doi:10.1371/journal.pone.0325930)
Supplement: S2 File — (ZIP) [file pone.0325930.s004.zip]

Archive with 99 entries (99 files):
- Correct_incorrect_trials/CI_18M_056_two_back_continuous_redo_correct_average_250604_1226.mat
- Correct_incorrect_trials/CI_18M_056_two_back_continuous_redo_incorrect_average_250604_1229.mat
- Correct_incorrect_trials/CI_18M_056_zero_back_continuous_correct_average_250604_1230.mat
- Correct_incorrect_trials/CI_18M_056_zero_back_continuous_incorrect_average_250604_1230.mat
- Correct_incorrect_trials/CI_24M_184_two_back_epoched_reject_correct_average_250604_1230.mat
- Correct_incorrect_trials/CI_24M_184_two_back_epoched_reject_incorrect_average_250604_1231.mat
- Correct_incorrect_trials/CI_24M_184_zero_back_epoched_reject_correct_average_250604_1231.mat
- Correct_incorrect_trials/CI_24M_184_zero_back_epoched_reject_incorrect_average_250604_1232.mat
- Correct_incorrect_trials/CI_31F_223_two_back_epoched_reject_correct_average_250604_1233.mat
- Correct_incorrect_trials/CI_31F_223_two_back_epoched_reject_incorrect_average_250604_1233.mat
- Correct_incorrect_trials/CI_31F_223_zero_back_epoched_reject_correct_average_250604_1234.mat
- Correct_incorrect_trials/CI_31F_223_zero_back_epoched_reject_incorrect_average_250604_1234.mat
- Correct_incorrect_trials/CI_51F_180_two_back_epoched_reject_correct_average_250604_1235.mat
- Correct_incorrect_trials/CI_51F_180_two_back_epoched_reject_incorrect_average_250604_1235.mat
- Correct_incorrect_trials/CI_51F_180_zero_back_epoched_reject_correct_average_250604_1236.mat
- Correct_incorrect_trials/CI_51F_180_zero_back_epoched_reject_incorrect_average_250604_1236.mat
- Correct_incorrect_trials/CI_52F_122_two_back_epoched_reject_correct_average_250604_1237.mat
- Correct_incorrect_trials/CI_52F_122_two_back_epoched_reject_incorrect_average_250604_1237.mat
- Correct_incorrect_trials/CI_52F_122_zero_back_epoched_reject_correct_average_250604_1238.mat
- Correct_incorrect_trials/CI_52F_122_zero_back_epoched_reject_incorrect_average_250604_1238.mat
- Correct_incorrect_trials/CI_55F_150_two_back_epoched_reject_correct_average_250604_1239.mat
- Correct_incorrect_trials/CI_55F_150_two_back_epoched_reject_incorrect_average_250604_1239.mat
- Correct_incorrect_trials/CI_55F_150_zero_back_epoched_reject_correct_average_250604_1240.mat
- Correct_incorrect_trials/CI_55F_150_zero_back_epoched_reject_incorrect_average_250604_1240.mat
- Correct_incorrect_trials/CI_64M_152_two_back_epoched_reject_correct_average_250604_1241.mat
- Correct_incorrect_trials/CI_64M_152_two_back_epoched_reject_incorrect_average_250604_1241.mat
- Correct_incorrect_trials/CI_64M_152_zero_back_epoched_reject_correct_average_250604_1242.mat
- Correct_incorrect_trials/CI_64M_152_zero_back_epoched_reject_incorrect_average_250604_1242.mat
- Correct_incorrect_trials/CI_65F_188_two_back_epoched_reject_correct_average_250604_1243.mat
- Correct_incorrect_trials/CI_65F_188_two_back_epoched_reject_incorrect_average_250604_1243.mat
- Correct_incorrect_trials/CI_65F_188_zero_back_epoched_reject_correct_average_250604_1244.mat
- Correct_incorrect_trials/CI_65F_188_zero_back_epoched_reject_incorrect_average_250604_1245.mat
- Correct_incorrect_trials/CI_66M_032_two_back_epoched_reject_correct_average_250604_1245.mat
- Correct_incorrect_trials/CI_66M_032_two_back_epoched_reject_incorrect_average_250604_1246.mat
- Correct_incorrect_trials/CI_66M_032_zero_back_epoched_reject_correct_average_250604_1247.mat
- Correct_incorrect_trials/CI_66M_032_zero_back_epoched_reject_incorrect_average_250604_1247.mat
- Correct_incorrect_trials/CI_66M_149_two_back_epoched_reject_correct_average_250604_1248.mat
- Correct_incorrect_trials/CI_66M_149_two_back_epoched_reject_incorrect_average_250604_1248.mat
- Correct_incorrect_trials/CI_66M_149_zero_back_epoched_reject_correct_average_250604_1249.mat
- Correct_incorrect_trials/CI_66M_149_zero_back_epoched_reject_incorrect_average_250604_1250.mat
- Correct_incorrect_trials/CI_69M_145_two_back_continuous_correct_average_250604_1250.mat
- Correct_incorrect_trials/CI_69M_145_two_back_continuous_incorrect_average_250604_1251.mat
- Correct_incorrect_trials/CI_69M_145_zero_back_continuous_correct_average_250604_1251.mat
- Correct_incorrect_trials/CI_69M_145_zero_back_continuous_incorrect_average_250604_1251.mat
- Correct_incorrect_trials/CI_70F_175_two_back_epoched_reject_correct_average_250604_1252.mat
- Correct_incorrect_trials/CI_70F_175_two_back_epoched_reject_incorrect_average_250604_1252.mat
- Correct_incorrect_trials/CI_70F_175_zero_back_epoched_reject_correct_average_250604_1253.mat
- Correct_incorrect_trials/CI_70F_175_zero_back_epoched_reject_incorrect_average_250604_1253.mat
- Correct_incorrect_trials/CI_75F_192_two_back_epoched_reject_correct_average_250604_1254.mat
- Correct_incorrect_trials/CI_75F_192_two_back_epoched_reject_incorrect_average_250604_1255.mat
- Correct_incorrect_trials/CI_75F_192_zero_back_epoched_reject_correct_average_250604_1255.mat
- Correct_incorrect_trials/CI_75F_192_zero_back_epoched_reject_incorrect_average_250604_1256.mat
- Correct_incorrect_trials/NH_21M_202_two_back_epoched_reject_correct_average_250604_1359.mat
- Correct_incorrect_trials/NH_21M_202_two_back_epoched_reject_incorrect_average_250604_1359.mat
- Correct_incorrect_trials/NH_21M_202_zero_back_epoched_reject_correct_average_250604_1400.mat
- Correct_incorrect_trials/NH_21M_202_zero_back_epoched_reject_incorrect_average_250604_1400.mat
- Correct_incorrect_trials/NH_23M_183_two_back_epoched_reject_correct_average_250604_1401.mat
- Correct_incorrect_trials/NH_23M_183_two_back_epoched_reject_incorrect_average_250604_1402.mat
- Correct_incorrect_trials/NH_23M_183_zero_back_epoched_reject_correct_average_250604_1402.mat
- Correct_incorrect_trials/NH_23M_183_zero_back_epoched_reject_incorrect_average_250604_1403.mat
- Correct_incorrect_trials/NH_32M_195_two_back_continuous_epoched_entire_correct_average_250604_1403.mat
- Correct_incorrect_trials/NH_32M_195_zero_back_epoched_reject_correct_average_250604_1404.mat
- Correct_incorrect_trials/NH_32M_195_zero_back_epoched_reject_incorrect_average_250604_1404.mat
- Correct_incorrect_trials/NH_42F_155_two_back_epoched_reject_correct_average_250604_1405.mat
- Correct_incorrect_trials/NH_42F_155_two_back_epoched_reject_incorrect_average_250604_1406.mat
- Correct_incorrect_trials/NH_42F_155_zero_back_epoched_reject_correct_average_250604_1503.mat
- Correct_incorrect_trials/NH_42F_155_zero_back_epoched_reject_incorrect_average_250604_1504.mat
- Correct_incorrect_trials/NH_52F_191_two_back_continuous_epoched_entire_correct_average_250604_1504.mat
- Correct_incorrect_trials/NH_52F_191_zero_back_epoched_reject_correct_average_250604_1505.mat
- Correct_incorrect_trials/NH_57M_186_two_back_epoched_reject_correct_average_250604_1506.mat
- Correct_incorrect_trials/NH_57M_186_two_back_epoched_reject_incorrect_average_250604_1506.mat
- Correct_incorrect_trials/NH_57M_186_zero_back_continuous_epoched_entire_correct_average_250604_1506.mat
- Correct_incorrect_trials/NH_59M_188_two_back_epoched_reject_correct_average_250604_1507.mat
- Correct_incorrect_trials/NH_59M_188_two_back_epoched_reject_incorrect_average_250604_1508.mat
- Correct_incorrect_trials/NH_59M_188_zero_back_epoched_reject_correct_average_250604_1508.mat
- Correct_incorrect_trials/NH_59M_188_zero_back_epoched_reject_incorrect_average_250604_1509.mat
- Correct_incorrect_trials/NH_61F_170_two_back_epoched_reject_correct_average_250604_1510.mat
- Correct_incorrect_trials/NH_61F_170_two_back_epoched_reject_incorrect_average_250604_1510.mat
- Correct_incorrect_trials/NH_61F_170_zero_back_epoched_reject_correct_average_250604_1511.mat
- Correct_incorrect_trials/NH_61F_170_zero_back_epoched_reject_incorrect_average_250604_1511.mat
- Correct_incorrect_trials/NH_61M_158_two_back_epoched_reject_correct_average_250604_1512.mat
- Correct_incorrect_trials/NH_61M_158_two_back_epoched_reject_incorrect_average_250604_1512.mat
- Correct_incorrect_trials/NH_61M_158_zero_back_epoched_reject_correct_average_250604_1513.mat
- Correct_incorrect_trials/NH_61M_158_zero_back_epoched_reject_incorrect_average_250604_1514.mat
- Correct_incorrect_trials/NH_66M_187_two_back_epoched_reject_correct_average_250604_1514.mat
- Correct_incorrect_trials/NH_66M_187_two_back_epoched_reject_incorrect_average_250604_1515.mat
- Correct_incorrect_trials/NH_66M_187_zero_back_epoched_reject_correct_average_250604_1515.mat
- Correct_incorrect_trials/NH_66M_187_zero_back_epoched_reject_incorrect_average_250604_1516.mat
- Correct_incorrect_trials/NH_67M_193_two_back_epoched_reject_correct_average_250604_1516.mat
- Correct_incorrect_trials/NH_67M_193_two_back_epoched_reject_incorrect_average_250604_1517.mat
- Correct_incorrect_trials/NH_67M_193_zero_back_epoched_reject_correct_average_250604_1517.mat
- Correct_incorrect_trials/NH_67M_193_zero_back_epoched_reject_incorrect_average_250604_1519.mat
- Correct_incorrect_trials/NH_69M_194_two_back_epoched_reject_correct_average_250604_1519.mat
- Correct_incorrect_trials/NH_69M_194_two_back_epoched_reject_incorrect_average_250604_1520.mat
- Correct_incorrect_trials/NH_69M_194_zero_back_continuous_epoched_entire_correct_average_250604_1521.mat
- Correct_incorrect_trials/NH_75M_190_two_back_epoched_reject_correct_average_250604_1521.mat
- Correct_incorrect_trials/NH_75M_190_two_back_epoched_reject_incorrect_average_250604_1522.mat
- Correct_incorrect_trials/NH_75M_190_zero_back_epoched_reject_correct_average_250604_1522.mat
- Correct_incorrect_trials/NH_75M_190_zero_back_epoched_reject_incorrect_average_250604_1523.mat
